# Supplementary material for: Stability of SARS-CoV-2 phylogenies
Source: PLoS Genet. 2020 Nov 18;16(11):e1009175. doi: 10.1371/journal.pgen.1009175 (PMC7721162; doi:10.1371/journal.pgen.1009175)
Supplement: S1 Table — (XLSX) [file pgen.1009175.s011.xlsx]

## Sheet: Sheet1
SITE	Annotation	ARCTIC Primer w/in 10bp	Alt allele count	Parsimony	Explanation	Alternate Allele Frequency	Automated Bin Result	Number of Clades	Number of lineages in each subclade (a, b, c...)
G3564T	AACHANGE=ORF1a:G1100V		14	7	92.86% of alternate allele calls stem from Microbiological Diagnostic Unit Public Health Laboratory	0.003082	highly suspect	7	1,1,2,2,2,5,1
G8790T	AACHANGE=ORF1a:G2842V		4	4	100.0% of alternate allele calls stem from Microbiological Diagnostic Unit Public Health Laboratory	0.000881	highly suspect	4	1,1,1,1
G24933T	AACHANGE=S:G1124V		11	6	100.0% of alternate allele calls stem from Microbiological Diagnostic Unit Public Health Laboratory	0.002422	highly suspect	6	1,1,1,2,5,1
G2198A	AACHANGE=ORF1a:G645S	8_left	5	4	100.0% of alternate allele calls stem from Erasmus Medical Center	0.001101	highly suspect	4	2,1,1,1
G3145T	AACHANGE=ORF1a:L960F	11_left	9	6	100.0% of alternate allele calls stem from Erasmus Medical Center	0.001982	highly suspect	5	1,1,1,1,5
A3778G		13_left	7	6	85.71% of alternate allele calls stem from Erasmus Medical Center	0.001541	highly suspect	6	1,2,1,1,1,1
C6255T	AACHANGE=ORF1a:A1997V	20_right	12	9	83.33% of alternate allele calls stem from Erasmus Medical Center	0.002642	highly suspect	8	1,1,5,1,1,1,1,1
A4050C	AACHANGE=ORF1a:N1262T	14_left_alt4	18	11	100.0% of alternate allele calls stem from KU Leuven, Clinical and Epidemiological Virology	0.003963	highly suspect	10	1,1,1,1,1,1,1,1,1,9
T8022G	AACHANGE=ORF1a:V2586G	26_right	5	5	100.0% of alternate allele calls stem from KU Leuven, Clinical and Epidemiological Virology	0.001101	highly suspect	5	1,1,1,1,1
T13402G	AACHANGE=ORF1a:Y4379*	44_right	53	16	92.45% of alternate allele calls stem from KU Leuven, Clinical and Epidemiological Virology	0.011669	highly suspect	12	1,5,1,24,2,1,2,1,1,9,1,5
A13947T		47_left	12	5	83.33% of alternate allele calls stem from KU Leuven, Clinical and Epidemiological Virology	0.002642	highly suspect	6	1,2,5,2,1,1
A24389C	AACHANGE=S:S943P	81_left	23	5	95.65% of alternate allele calls stem from KU Leuven, Clinical and Epidemiological Virology	0.005064	highly suspect	5	1,19,1,1,1
G24390C	AACHANGE=S:S943P	81_left	24	6	95.83% of alternate allele calls stem from KU Leuven, Clinical and Epidemiological Virology	0.005284	highly suspect	6	1,1,19,1,1,1
G1149T	AACHANGE=ORF1a:G295V		13	4	92.31% of alternate allele calls stem from Department of Health Technology and Informatics, Faculty of Health and Social Science, The Hong Kong Polytechnic University	0.002862	highly suspect	4	1,1,10,1
C22802G	AACHANGE=S:Q414E	76_left, 76_left_alt3	8	6	100.0% of alternate allele calls stem from TGen North	0.001761	highly suspect	6	1,1,1,1,1,3
T153G			4	4	100.0% of alternate allele calls stem from UW Virology Lab	0.000881	highly suspect	4	1,1,1,1
