# Supplementary material for: Stability of SARS-CoV-2 phylogenies
Source: PLoS Genet. 2020 Nov 18;16(11):e1009175. doi: 10.1371/journal.pgen.1009175 (PMC7721162; doi:10.1371/journal.pgen.1009175)
Supplement: S2 Table — (XLSX) [file pgen.1009175.s012.xlsx]

## Sheet: Sheet1
Site	Annotation	Primer w/in 10bp	Alt allele count	Parsimony	Alternate Allele Frequency	Automated Bin Result	Number of clades	Number of lineages in each subclade (a, b, c...)	Supported by two or more sequencing technologies?	Explanation
G22661T	AACHANGE=S:V367F		12	5	0.00264201	suspect	5	3,1,3,2,3	1	Alternate allele frequency is 0.002642007926023778 and Department of Infectious and Tropical Diseases, Bichat Claude Bernard Hospital, Paris contributes 25.0% of alternate allele calls (p = 5.630320441430002e-08)
C26461T,C26461G	AACHANGE=E:L73F,E:L73V		6	4	0.001321	suspect	5	1,1,1,1,2	1	Alternate allele frequency is 0.001321003963011889 and Victorian Infectious Diseases Reference Laboratory (VIDRL) contributes 33.33% of alternate allele calls (p = 0.018076990313619364)
C24381T	AACHANGE=S:S940F		5	4	0.00110084	suspect	4	1,2,1,1	1	Alternate allele frequency is 0.001100836635843241 and Servicio Microbiologia, Hospital Clinico Universitario, Valencia contributes 20.0% of alternate allele calls (p = 0.002200703585138652)
C5512T			5	5	0.00110084	suspect	4	1,2,1,1	1	Alternate allele frequency is 0.001100836635843241 and Pathology Queensland contributes 20.0% of alternate allele calls (p = 0.012055975867603163)
C11074T		36_RIGHT	9	8	0.00198151	suspect	8	2,1,1,1,1,1,1,1	1	Alternate allele frequency is 0.0019815059445178335 and Laboratoriemedicin contributes 11.11% of alternate allele calls (p = 0.03897295488893483)
G19684T	AACHANGE=ORF1b:V2073L		23	4	0.00506385	suspect	4	1,20,1,1	1	Alternate allele frequency is 0.005063848524878908 and Victorian Infectious Diseases Reference Laboratory (VIDRL) contributes 39.13% of alternate allele calls (p = 4.9352326156437875e-08)
C1912T			9	6	0.00198151	suspect	6	2,1,1,3,1,1	1	Alternate allele frequency is 0.0019815059445178335 and Department of Virology III, National Institute of Infectious Diseases contributes 11.11% of alternate allele calls (p = 0.009872674795843901)
C10789T			7	4	0.00154117	suspect	4	1,1,4,1	1	Alternate allele frequency is 0.0015411712901805372 and National Institute for Viral Disease Control and Prevention, China CDC contributes 14.29% of alternate allele calls (p = 0.009216527438923433)
C18788T	AACHANGE=ORF1b:T1774I		14	4	0.00308234	suspect	4	3,1,9,1	1	Alternate allele frequency is 0.0030823425803610744 and Dutch COVID-19 response team contributes 64.29% of alternate allele calls (p = 1.7289501016092898e-07)
C29353T,C28253A		96_RIGHT	26	7	0.00572435	suspect	7	1,1,1,2,2,18,1	0	Alternate allele frequency is 0.005724350506384853 and Microbiological Diagnostic Unit Public Health Laboratory contributes 57.69% of alternate allele calls (p = 2.544045608113702e-27)
C29732T			6	4	0.001321	suspect	4	1,1,2,2	0	Alternate allele frequency is 0.001321003963011889 and NHC Key laboratory of Enteric Pathogenic Microbiology, Institute of Pathogenic Microbiology contributes 16.67% of alternate allele calls (p = 0.003958649581154924)
T27384C	AACHANGE=ORF6:D61L		9	6	0.00198151	suspect	6	2,2,2,1,1,1	1	Alternate allele frequency is 0.0019815059445178335 and UW Virology Lab contributes 33.33% of alternate allele calls (p = 0.005640516346622187)
C28887T	AACHANGE=N:T205I		8	7	0.00176134	suspect	7	1,2,1,1,1,1,1	1	Alternate allele frequency is 0.0017613386173491853 and Division of Consolidated Laboratories contributes 12.5% of alternate allele calls (p = 0.04830283963329964)
G1820A	AACHANGE=ORF1a:G519S		7	4	0.00154117	suspect	4	4,1,1,1	1	Alternate allele frequency is 0.0015411712901805372 and Center of Medical Microbiology, Virology, and Hospital Hygiene, University of Duesseldorf contributes 28.57% of alternate allele calls (p = 0.003121080763668102)
G29422T			8	5	0.00176134	suspect	5	2,1,1,3,1	1	Alternate allele frequency is 0.0017613386173491853 and Department of Internal Medicine, Triemli Hospital contributes 12.5% of alternate allele calls (p = 0.0035199621123798834)
C28854T	AACHANGE=N:S194L		22	4	0.00484368	suspect	4	14,1,1,6	1	Alternate allele frequency is 0.0048436811977102595 and Shanghai Public Health Clinical Center, Shanghai Medical College, Fudan University contributes 13.64% of alternate allele calls (p = 0.009941023964640442)
C28253T,C28253A	AACHANGE=-,ORF8:F120L		6	4	0.001321	suspect	5	1,2,1,1,1	1	Alternate allele frequency is 0.001321003963011889 and National Influenza Center, Indian Council of Medical Research - National Institute of Virology contributes 16.67% of alternate allele calls (p = 0.00527529379848647)
C2094T	AACHANGE=ORF1a:S610L		6	4	0.001321	suspect	4	1,1,1,3	1	Alternate allele frequency is 0.001321003963011889 and KU Leuven, Clinical and Epidemiological Virology contributes 66.67% of alternate allele calls (p = 3.670315780321117e-05)
C3130T			4	4	0.000880669	suspect	4	1,1,1,1	1	Alternate allele frequency is 0.0008806693086745927 and KU Leuven, Clinical and Epidemiological Virology contributes 75.0% of alternate allele calls (p = 0.0002539562867897559)
C20148T			6	4	0.001321	suspect	4	2,2,1,1	1	Alternate allele frequency is 0.001321003963011889 and KU Leuven, Clinical and Epidemiological Virology contributes 33.33% of alternate allele calls (p = 0.02198558355701371)
C28826T	AACHANGE=N:R185C		7	5	0.00154117	suspect	5	1,2,1,2,1	1	Alternate allele frequency is 0.0015411712901805372 and UW Virology Lab contributes 28.57% of alternate allele calls (p = 0.03435549930998014)
C7765T			30	4	0.00660502	suspect	4	1,1,27,1	1	Alternate allele frequency is 0.0066050198150594455 and Department of Clinical Microbiology contributes 73.33% of alternate allele calls (p = 3.759417117546013e-25)
C9438T	AACHANGE=ORF1a:T3058I		9	5	0.00198151	suspect	5	1,3,3,1,1	1	Alternate allele frequency is 0.0019815059445178335 and Shanghai Public Health Clinical Center, Shanghai Medical College, Fudan University contributes 22.22% of alternate allele calls (p = 0.013879039354082067)
C11962T			7	4	0.00154117	suspect	3	1,1,1,4	1	Alternate allele frequency is 0.0015411712901805372 and Gundersen Molecular Diagnostics Laboratory contributes 14.29% of alternate allele calls (p = 0.02139190532104276)
C16887T			15	5	0.00330251	suspect	4	1,1,12,1	1	Alternate allele frequency is 0.0033025099075297227 and Department of Clinical Microbiology contributes 26.67% of alternate allele calls (p = 0.00260530369850417)
G24794T	AACHANGE=S:A1078S	81_RIGHT	10	4	0.00220167	suspect	4	1,2,2,5	1	Alternate allele frequency is 0.002201673271686482 and Department of Clinical Microbiology contributes 60.0% of alternate allele calls (p = 7.976437801971219e-07)
C19484T	AACHANGE=ORF1b:A2006V		8	6	0.00176134	suspect	6	1,1,3,1,1,1	0	Alternate allele frequency is 0.0017613386173491853 and Virology Department, Royal Infirmary of Edinburgh, NHS Lothian contributes 37.5% of alternate allele calls (p = 0.00021057923808794968)
C23422T			11	4	0.00242184	suspect	4	1,4,5,1	0	Alternate allele frequency is 0.0024218405988551297 and West of Scotland Specialist Virology Centre, NHSGGC contributes 45.45% of alternate allele calls (p = 7.821801403260028e-08)
C27005T			5	4	0.00110084	suspect	4	1,1,1,2	0	Alternate allele frequency is 0.001100836635843241 and Department of Clinical Pathology, Pamela Youde Nethersole Eastern Hospital contributes 20.0% of alternate allele calls (p = 0.03688827271730357)
A8651C,A8651G	AACHANGE=ORF1a:M2796L,ORF1a:M2796V	28_RIGHT	5	4	0.00110084	suspect	4	2,1,1,1	0	Alternate allele frequency is 0.001100836635843241 and Viral Respiratory Lab, National Institute for Biomedical Research (INRB) contributes 60.0% of alternate allele calls (p = 4.149559270859855e-06)
C21855T	AACHANGE=S:S98F		5	5	0.00110084	suspect	5	1,1,1,1,1	0	Alternate allele frequency is 0.001100836635843241 and Servicio Microbiologia. Hospital Clinico Universitario. Valencia. contributes 20.0% of alternate allele calls (p = 0.03045897765600694)
C14786T	AACHANGE=ORF1b:A440V		17	6	0.00374284	suspect	6	1,1,4,2,2,7	1	Alternate allele frequency is 0.003742844561867019 and Wales Specialist Virology Centre contributes 17.65% of alternate allele calls (p = 0.009544971439775318)
C17304T			8	4	0.00176134	suspect	4	4,2,1,1	1	Alternate allele frequency is 0.0017613386173491853 and Max von Pettenkofer Institute, Virology, National Reference Center for Retroviruses, LMU Munich contributes 12.5% of alternate allele calls (p = 0.024412966694028277)
G29402T	AACHANGE=N:D377Y		7	4	0.00154117	suspect	4	2,2,1,2	1	Alternate allele frequency is 0.0015411712901805372 and NYU Langone Health contributes 28.57% of alternate allele calls (p = 0.018384301496493748)
C3787T		13_LEFT	8	4	0.00176134	suspect	4	2,4,1,1	1	Alternate allele frequency is 0.0017613386173491853 and Shanghai Public Health Clinical Center, Shanghai Medical College, Fudan University contributes 25.0% of alternate allele calls (p = 0.010941233801702165)
C10741T		35_RIGHT	7	5	0.00154117	suspect	5	1,1,1,1,3	1	Alternate allele frequency is 0.0015411712901805372 and Jiangxi province Center for Disease Control and Prevention contributes 14.29% of alternate allele calls (p = 0.040903394113103723)
C29095T			26	4	0.00572435	suspect	4	1,23,1,1	1	Alternate allele frequency is 0.005724350506384853 and Shanghai Public Health Clinical Center, Shanghai Medical College, Fudan University contributes 15.38% of alternate allele calls (p = 0.0018141849624051872)
C3768T	AACHANGE=ORF1a:T1168I	13_LEFT	6	4	0.001321	suspect	4	1,3,1,1	0	Alternate allele frequency is 0.001321003963011889 and NHC Key laboratory of Enteric Pathogenic Microbiology, Institute of Pathogenic Microbiology contributes 16.67% of alternate allele calls (p = 0.003958649581154924)
C10319T	AACHANGE=ORF1a:L3352F		7	4	0.00154117	suspect	4	1,1,1,4	0	Alternate allele frequency is 0.0015411712901805372 and Ochsner Health contributes 14.29% of alternate allele calls (p = 0.0030803062386173577)
C2306T	AACHANGE=ORF1a:L681F		5	4	0.00110084	suspect	4	2,1,1,1	1	Alternate allele frequency is 0.001100836635843241 and NMIMR, Department of Virology contributes 40.0% of alternate allele calls (p = 8.777584704484416e-05)
C9430T,C9430A			5	4	0.00110084	suspect	4	1,1,1,1	0	Alternate allele frequency is 0.001100836635843241 and Laboratory of Microbiology, Department of Medicine, National and Kapodistrian University of Athens, Greece contributes 20.0% of alternate allele calls (p = 0.0032996014886914242)
C21711T	AACHANGE=S:S50L	71_RIGHT	15	7	0.00330251	suspect	7	1,2,2,1,7,1,1	1	Alternate allele frequency is 0.0033025099075297227 and Guangdong Provincial Institution of Public Health, Guangdong Provinical Center for Disease Control and Prevention contributes 73.33% of alternate allele calls (p = 1.0020005232509665e-20)
C11704T			10	4	0.00220167	suspect	4	1,5,1,3	1	Alternate allele frequency is 0.002201673271686482 and Hospital Universitario La Paz contributes 40.0% of alternate allele calls (p = 1.7319317662638956e-07)
T13929C		47_LEFT	28	5	0.00616469	suspect	4	1,6,9,12	1	Alternate allele frequency is 0.006164685160722149 and Department of Clinical Pathology, Pamela Youde Nethersole Eastern Hospital contributes 64.29% of alternate allele calls (p = 2.7364835927414237e-34)
C14724T			33	5	0.00726552179656539 a	suspect	4	1,2,11,19	1	Alternate allele frequency is 0.00726552179656539 and Department of Clinical Pathology, Pamela Youde Nethersole Eastern Hospital contributes 72.73% of alternate allele calls (p = 5.505571904880149e-49)
A10323G	AACHANGE=ORF1a:K3353R		24	5	0.00528402	suspect	5	2,1,2,1,18	1	Alternate allele frequency is 0.005284015852047556 and The National University Hospital of Iceland contributes 66.67% of alternate allele calls (p = 7.073713144784831e-21)
C29733T			4	4	0.000880669	suspect	4	1,1,1,1	0	Alternate allele frequency is 0.0008806693086745927 and Division of Consolidated Laboratories contributes 25.0% of alternate allele calls (p = 0.02443965423540143)
C829T			4	4	0.000880669	suspect	4	1,1,1,1	1	Alternate allele frequency is 0.0008806693086745927 and Yale Clinical Virology Laboratory contributes 25.0% of alternate allele calls (p = 0.023574604050823296)
C24378T	AACHANGE=S:S939F		8	4	0.00176134	suspect	4	1,1,1,5	1	Alternate allele frequency is 0.0017613386173491853 and Department of Internal Medicine, Triemli Hospital contributes 12.5% of alternate allele calls (p = 0.0035199621123798834)
C26681T			4	4	0.000880669	suspect	4	1,1,1,1	1	Alternate allele frequency is 0.0008806693086745927 and Hospital Universitario La Paz contributes 50.0% of alternate allele calls (p = 0.00018775862134692858)
C21648T	AACHANGE=S:T29I		5	4	0.00110084	suspect	4	1,1,2,1	1	Alternate allele frequency is 0.001100836635843241 and AZ SPHL, Arizona Department of Health Services contributes 40.0% of alternate allele calls (p = 0.001162942669515215)
C15720T			5	4	0.00110084	suspect	4	1,1,2,1	1	Alternate allele frequency is 0.001100836635843241 and UW Virology Lab contributes 40.0% of alternate allele calls (p = 0.017330897503721538)
C21575T	AACHANGE=S:L5F		28	13	0.00616469	suspect	11	2,4,1,5,1,1,5,3,3,2,1	1	Alternate allele frequency is 0.006164685160722149 and UW Virology Lab contributes 17.86% of alternate allele calls (p = 0.006480683007929787)
C335T	AACHANGE=ORF1a:R24C	2_LEFT	5	4	0.00110084	suspect	4	1,1,1,2	1	Alternate allele frequency is 0.001100836635843241 and University of Wisconsin Madison, AIDS Vaccine Research Laboratories contributes 40.0% of alternate allele calls (p = 0.00988593345552269)
A21137G	AACHANGE=ORF1b:K2557R	69_RIGHT	10	7	0.00220167	no flag	7	1,1,1,1,1,1,4	1	no flag
