# Supplementary material for: Stability of SARS-CoV-2 phylogenies
Source: PLoS Genet. 2020 Nov 18;16(11):e1009175. doi: 10.1371/journal.pgen.1009175 (PMC7721162; doi:10.1371/journal.pgen.1009175)
Supplement: S3 Table — (XLSX) [file pgen.1009175.s013.xlsx]

## Sheet: Sheet1
SITE	Annotation	ARTIC Primer w/in 10bp	Alt allele count	Parsimony	Alternate Allele Frequency	Automated Bin Result
C241T			2793	7	0.614927	no flag
C1059T	AACHANGE=ORF1a:T265I		834	7	0.18362	no flag
C3037T,C3037A	AACHANGE=-,ORF1a:F924L		2793	7	0.614927	no flag
C8782T			673	4	0.148173	no flag
G11083T	AACHANGE=ORF1a:L3606F	36_RIGHT	504	26	0.110964	no flag
C14408T	AACHANGE=ORF1b:P314L		2763	9	0.608322	no flag
C14805T			397	5	0.0874064	no flag
C15324T			238	12	0.0523998	no flag
C18060T		59_RIGHT	296	5	0.0651695	no flag
C18877T			133	4	0.0292823	no flag
A20268G			154	6	0.0339058	no flag
A23403G	AACHANGE=S:D614G		2792	7	0.614707	no flag
C24034T			67	4	0.0147512	no flag
G25563T	AACHANGE=ORF3a:Q57H		1082	8	0.238221	no flag
G26144T	AACHANGE=ORF3a:G251V		391	4	0.0860854	no flag
C27046T	AACHANGE=M:T175M		136	7	0.0299428	no flag
C28311T	AACHANGE=N:P13L		59	4	0.0129899	no flag
A29700G		97_RIGHT	49	6	0.0107882	no flag
