# Supplementary material for: Stability of SARS-CoV-2 phylogenies
Source: PLoS Genet. 2020 Nov 18;16(11):e1009175. doi: 10.1371/journal.pgen.1009175 (PMC7721162; doi:10.1371/journal.pgen.1009175)
Supplement: S4 Table — (XLSX) [file pgen.1009175.s014.xlsx]

## Sheet: Sheet1
SITE	Annotation	ARTIC Primer w/in 10bp	Alt allele count	Parsimony	Explanation	Alternate Allele Frequency	Number of Clades	Number of lineages in each subclade (a, b, c...)
T7438C	AACHANGE=ORF1a:Y4379*		18	1	100.0% of alternate allele calls stem from Microbiological Diagnostic Unit Public Health Laboratory	0.003963	1	18
A26864G		89_LEFT,89_LEFT_alt2	13	1	100.0% of alternate allele calls stem from Microbiological Diagnostic Unit Public Health Laboratory	0.0299428	1	13
T1570C		6_LEFT	13	1	100.0% of alternate allele calls stem from Erasmus Medical Center	0.0028622	1	13
A11438G	AACHANGE=ORF1a:N3725D		10	1	100.0% of alternate allele calls stem from Erasmus Medical Center	0.0022017	1	10
G12550A			10	1	100.0% of alternate allele calls stem from Erasmus Medical Center	0.0022017	1	10
C16762T	AACHANGE=ORF1b:L1099F	56_LEFT	16	2	81.25% of alternate allele calls stem from Erasmus Medical Center	0.0035227	2	3,13
C20740A	AACHANGE=ORF1b:Q2425K		10	1	100.0% of alternate allele calls stem from Erasmus Medical Center	0.0030823	1	10
C21590T			14	1	85.71% of alternate allele calls stem from GIGA Medical Genomics	0.0030823	1	14
C9962T	AACHANGE=ORF1a:H3233Y		33	2	87.88% of alternate allele calls stem from Department of Health Technology and Informatics, Faculty of Health and Social Science, The Hong Kong Polytechnic University	0.0072655	2	1,32
T21584G	AACHANGE=S:L8V		31	2	87.1% of alternate allele calls stem from Department of Health Technology and Informatics, Faculty of Health and Social Science, The Hong Kong Polytechnic University	0.0068252	2	13,18
C5142T	AACHANGE=ORF1a:T1626I		13	1	100.0% of alternate allele calls stem from deCODE genetics	0.0028622	1	13
C24054T	AACHANGE=S:A831V		11	2	90.91% of alternate allele calls stem from deCODE genetics	0.0024218	2	1,10
A25958G			10	1	100.0% of alternate allele calls stem from deCODE genetics	0.0022017	1	10
C25669T	AACHANGE=ORF3a:H93Y	84_RIGHT	15	1	100.0% of alternate allele calls stem from Public Health Wales Microbiology Cardiff	0.0033025	1	15
G28851T	AACHANGE=N:S193I		34	2	97.06% of alternate allele calls stem from Public Health Wales Microbiology Cardiff	0.0074857	2	1,33
C26750T			17	1	100.0% of alternate allele calls stem from WHO National Influenza Centre Russian Federation	0.0037428	1	17
T833C	AACHANGE=ORF1a:F190L		34	1	82.35% of alternate allele calls stem from UW Virology Lab	0.0074857	1	34
G29553A			22	1	95.45% of alternate allele calls stem from UW Virology Lab	0.0048437	1	22
G3871T	AACHANGE=ORF1a:K1202N		16	2	93.75% of alternate allele calls stem from University of Wisconsin Madison, AIDS Vaccine Research Laboratories	0.0035227	2	1,15
G11417T	AACHANGE=ORF1a:V3718F		31	1	93.55% of alternate allele calls stem from University of Wisconsin Madison, AIDS Vaccine Research Laboratories	0.0068252	1	31
T14073C			28	1	100.0% of alternate allele calls stem from University of Wisconsin Madison, AIDS Vaccine Research Laboratories	0.0061647	1	28
G15760A	AACHANGE=ORF1b:G765S		11	2	81.82% of alternate allele calls stem from University of Wisconsin Madison, AIDS Vaccine Research Laboratories	0.0024218	2	1,10
T17877C			23	1	100.0% of alternate allele calls stem from University of Wisconsin Madison, AIDS Vaccine Research Laboratories	0.0050638	1	23
C20316T			23	1	100.0% of alternate allele calls stem from University of Wisconsin Madison, AIDS Vaccine Research Laboratories	0.0050638	1	23
A23947G			28	1	100.0% of alternate allele calls stem from University of Wisconsin Madison, AIDS Vaccine Research Laboratories	0.0061647	1	28
