# Supplementary material for: Stability of SARS-CoV-2 phylogenies
Source: PLoS Genet. 2020 Nov 18;16(11):e1009175. doi: 10.1371/journal.pgen.1009175 (PMC7721162; doi:10.1371/journal.pgen.1009175)
Supplement: S5 Table — (XLSX) [file pgen.1009175.s015.xlsx]

## Sheet: Sheet1
Alignment	Log-likelihood using the tree made from all data	Log-likelihood using the tree made from input alignment
Removed 1149	-44953.3	-44958.2
Removed 21590	-44970.7	-44988.3
