# Supplementary material for: Stability of SARS-CoV-2 phylogenies
Source: PLoS Genet. 2020 Nov 18;16(11):e1009175. doi: 10.1371/journal.pgen.1009175 (PMC7721162; doi:10.1371/journal.pgen.1009175)
Supplement: S6 Table — (XLSX) [file pgen.1009175.s016.xlsx]

## Sheet: Sheet1
Clade change	GISAID IDs
	04/19 -> 03/30	04/19 -> 04/28
A2 -> A2a	418278, 418281	418278, 418281, 420357, 420358, 420359, 420365, 420431, 420853, 421652, 422426
B -> B1	404895, 408478, 411060, 413855, 413862, 415584, 415588, 415589, 416419, 416473, 416886	404895, 408478, 411060, 413862, 415584, 415588, 415589, 416473, 416886, 418822, 418825, 418826, 418829, 418830, 418840, 418843, 418848, 418850, 418852, 418854, 418993
